# Supplementary material for: An assessment of priorities in handling climate change impacts on infrastructures
Source: Sci Rep. 2024 Jun 19;14:14147. doi: 10.1038/s41598-024-64606-3 (PMC11187127; doi:10.1038/s41598-024-64606-3)
Supplement: Supplementary file 1 — Supplementary Information. [file 41598_2024_64606_MOESM1_ESM.xlsx]

## Sheet: Hoja1
N		Author	Year	Country/Region	doi
103	1	Siders	2020	United States	10.1016/j.ocecoaman.2019.105023
119	2	Craig	2019	United States	10.1007/s10584-018-2203-5
135	3	Khan	2018	Canada	10.1080/14693062.2016.1228520
141	4	Reguero	2018	Grenada	10.1016/j.jenvman.2018.01.024
84	5	Marijnissen	2020	The Netherlands	10.1016/j.scitotenv.2020.139698
59	6	Schiavon	2021	Global	10.1016/j.envdev.2021.100671
74	7	Zhang	2020	China	10.1007/s11356-020-09048-w
44	8	Bright	2021	Sahel region	10.1016/j.agee.2021.107523
92	9	Fluixá-Sanmartín	2020	Spain	10.1016/j.ress.2020.107100
4	10	Argyroudis	2022	Not specified	10.1016/j.crm.2021.100387
75	11	Tonmoy	2020	Australia	10.1016/j.envsci.2020.03.005
67	12	Stevens	2020	United Kingdom	10.3390/SU12083233
91	13	Morris	2020	United States	10.1080/03088839.2020.1729435
89	14	Tubridy	2020	Denmark	10.1016/j.geoforum.2020.04.020
108	15	De Miguel Arbones	2020	Europe	10.12795/PPA.2020.I22.06
125	16	Spandre	2019	France, Spain, Andorra	10.5194/tc-13-1325-2019
81	17	Singh	2020	United States	10.1177/0361198120929012
29	18	McPhillips	2021	United States	10.1080/23789689.2020.1754625
39	19	Seah	2021	United States	10.14627/537705034
131	20	Reguero	2018	United States	10.1371/journal.pone.0192132
7	21	Pérez Blanco	2022	Italy	10.1029/2021WR030478
85	22	Gebru	2020	Ethiopia	10.3390/su12218914
116	23	Aguilera	2019	Spain	10.1021/acs.est.9b00177
31	24	Millington	2021	South Africa	10.1111/1468-2427.12899
37	25	Yasin	2021	Pakistan	10.2166/wp.2020.113
38	26	Hsieh	2021	Taiwan	10.3390/su13041729
56	27	Pérez-Curtidor	2021	India	10.3390/su131910550
14	28	De Vivo	2022	Mediterranean region	10.1007/s11069-021-05066-0
104	29	Turconi	2020	Italy	10.3390/su12031240
110	30	Frawley	2019	United States	10.3389/fmars.2019.00078
113	31	Silver	2019	Bahamas	10.3389/fmars.2019.00556
126	32	Kopp	2019	Not specified	10.1029/2018EF001145
142	33	Mirano	2018	Canada	10.1007/s10708-017-9777-8
40	34	Acosta-Morel	2021	Jamaica	10.3390/w13060875
69	35	Faivre	2020	Vanuatu	10.2112/SI95-276.1
93	36	Orchard	2020	New Zealand	10.1007/s11069-020-04147-w
94	37	Kool	2020	New Zealand	10.3390/infrastructures5110092
24	38	Huddleston	2022	Not specified	10.1016/j.envsci.2022.04.015
42	39	Wang	2021	Global	10.1007/s11069-020-04465-z
73	40	Jhan	2020	Taiwan	10.3390/su12041585
97	41	Huang	2020	China	10.1360/TB-2019-0266
106	42	Lomba-Fernández	2020	Not specified	10.14207/ejsd.2020.v9n3p145
107	43	Dewit	2020	Japan	https://apjjf.org/2020/7/DeWit.html
109	44	Bornemann	2019	Africa	10.1007/s10584-019-02499-2
122	45	Serôa da Motta	2019	Not specified	10.1504/WRSTSD.2019.099375
128	46	Shakou	2019	Not specified	10.1016/j.ssci.2019.05.019
134	47	Forzieri	2018	Europe	10.1016/j.gloenvcha.2017.11.007
137	48	Schweikert	2018	United States	10.1007/s11625-017-0431-7
138	49	Reder	2018	Europe	10.1007/s10584-018-2184-4
139	50	Hettiarachchi	2018	United States	10.5194/hess-22-2041-2018
152	51	Pescaroli	2018	Not specified	10.1111/risa.13128
153	52	Haasnot	2018	The Netherlands	10.1016/j.gloenvcha.2018.08.003
23	53	Sadok	2022	United States	10.1016/j.fcr.2022.108635
111	54	Leroy	2019	Colombia, Venezuela	10.1659/MRD-JOURNAL-D-18-00062.1
112	55	Yen	2019	Vietnam	10.1016/j.crm.2019.04.004
149	56	Chen	2018	Global	10.1371/journal.pone.0196392
154	57	Thoai	2018	Not specified	https://pas.cafs.uplb.edu.ph/download/the-importance-of-weather-forecasts-and-meteorological-information-in-adaptation-to-climate-change-in-agricultural-production-some-preliminary-findings/
28	58	Markolf	2021	Global
62	59	Nussbaum	2021	Europe	10.5771/1435-439X-2021-1-155
1	60	Allen	2022	Australia	10.1080/15732479.2020.1843505
54	61	Sun	2021	Asia	10.1016/j.rser.2021.111197
63	62	Ryan	2020	Australia	10.1080/15732479.2020.1843505
143	63	Beheshtian	2018	United States	10.1016/j.jclepro.2017.11.039
145	64	MacArthur	2018	New Zealand	10.1016/j.erss.2018.05.009
19	65	Caughey	2022	Canada	10.3390/nu14081572
27	66	Taylor	2021	South Pacific Island Countries	10.1177/11786329211020857
35	67	Mohajeri	2021	Not specified	10.12688/wellcomeopenres.16678.2
41	68	Sabasteanski	2021	United States	10.1080/14693062.2020.1828795
60	69	Akter	2021	Bangladesh	10.1016/j.jum.2021.08.003
127	70	Nikologianni	2019	Global	10.3390/su11041024
150	71	Wang	2018	Bhutan	https://www.ajcb.in/journals/abstract_july_2018/Abstract_AJCB-Vol7-No1-Wang%20et%20al.pdf
2	72	Gustaffson	2022	Not specified	10.1016/j.crm.2021.100386
49	73	Katopodis	2021	Greece	10.3390/su132212825
130	74	Udie	2018	Niger	10.18848/1835-7156/CGP/v10i04/25-39
20	75	Radford	2022	Australia	10.1016/j.scs.2022.103820
45	76	Mitoulis	2021	Not specified	10.1680/jbren.21.00055
121	77	le Roux	2019	Mozambique	10.1016/j.ijdrr.2019.101175
129	78	Knott	2019	United States	10.3390/su11164382
46	79	Pyykkö	2021	Europe	10.14716/ijtech.v12i5.5252
88	80	Hanson	2020	Global	10.1029/2020EF001543
98	81	Mclean	2020	United States	10.1007/s11625-019-00741-5
99	82	O'Keeffe	2020	Ireland	10.1016/j.marpol.2016.04.044
11	83	Alfie-Cohen	2022	Mexico	10.1007/s11027-021-09988-9
16	84	Wakefield	2022	United States	10.1177/00420980211045523
21	85	Tian	2022	China	10.1016/j.accre.2022.02.003
26	86	González-Dueñas	2022	United States	10.1061/(ASCE)ST.1943-541X.0003400
30	87	Twinomuhangi	2021	Uganda	10.1007/s10113-021-01771-5
32	88	Harilal	2021	Not specified	10.1109/ACCESS.2021.3057500
33	89	Kaaronen	2021	Global	10.5751/ES-12476-260302
34	90	Burn	2021	Canada	10.12789/geocanj.2021.48.173
43	91	Tomasi	2021	Italy	10.3390/su13126851
52	92	Chirisa	2021	Zimbabwe	10.3390/su13126517
55	93	Chen	2021	Global	10.1007/s11442-021-1895-z
66	94	Fekete	2020	Not specified	10.3390/su12229324
76	95	Wang	2020	China	10.1016/j.landusepol.2019.104354
82	96	Jacobson	2020	Cambodia	10.1016/j.envres.2020.109512
87	97	Keenan	2020	Puerto Rico	10.1088/1748-9326/ab92c2
90	98	Booth	2020	Europe	10.1016/j.ijdrr.2020.101668
100	99	Salata	2020	Europe	10.3390/su12145548
102	100	Soloviy	2020	Global	10.31926/but.fwiafe.2020.13.62.2.4
114	101	Das	2019	India	10.1007/s10584-018-2292-1
136	102	Kunapo	2018	Not specified	10.1080/1573062X.2018.1424216
147	103	Peterson	2018	United States	10.1016/j.cliser.2017.06.005
148	104	Westergaard-Nielsen	2018	Greenland	10.1038/s41598-018-19992-w
58	105	Cañavera Herrera	2021	Colombia	10.1016/j.trd.2021.103073
68	106	Atampugre	2020	Ghana	10.5507/TOTS.2020.001
72	107	Wang	2020	United Kingdom	10.1016/j.trd.2020.102324
78	108	Diakakis	2020	Greece	10.1016/j.ijdrr.2020.101542
83	109	Ortega	2020	Spain	10.1016/j.jtrangeo.2020.102691
96	110	Wang	2020	Global	10.1016/j.trd.2020.102553
105	111	Hummel	2020	United States	10.1029/2020EF001652
115	112	Beheshtian	2019	Not specified	10.1080/03081060.2019.1565160
120	113	Rydstedt Nyman	2019	Sweden	10.1002/rhc3.12159
124	114	Bubeck	2019	Europe	10.1007/s10584-019-02434-5
132	115	Kim	2018	United States	10.1016/j.ijdrr.2017.10.025
151	116	Monioudi	2018	The Caribbean	10.1007/s10113-018-1360-4
22	117	Gašparović	2022	Croatia	10.3390/land11050692
144	118	Powell	2018	Global	10.1016/j.wasman.2018.09.008
6	119	Da Silva	2022	Brazil	10.3303/CET2290011
8	120	Feeney	2022	United Kingdom	10.1016/j.crm.2022.100439
9	121	Qin	2022	China	10.1007/s10584-021-03303-w
10	122	Horton	2022	Cambodia	10.5194/nhess-22-967-2022
12	123	Cerbaro	2022	Brazil	10.3390/su14042276
15	124	Tuel	2022	Southwest Asia	10.1007/s00382-021-05975-7
17	125	Quang	2022	Vietnam	10.1108/IJCCSM-05-2021-0047
18	126	Ou	2022	China	10.1016/j.ecolind.2022.108639
47	127	Lamaury	2021	French Polynesia	10.3390/w13030337
51	128	Cozzanet	2021	Guadeloupe	10.5194/nhess-21-703-2021
53	129	Mitchel	2021	United States	10.3389/fmars.2021.631757
57	130	Siegert	2021	Global	10.3389/fenvs.2021.751978
64	131	Vamvakeridou-Lyroudia	2020	United Kingdom	10.1016/j.scitotenv.2019.136078
65	132	Evans	2020	Spain and UK	10.3390/su12062330
70	133	Terorotua	2020	French Polynesia	10.3389/fmars.2020.00160
77	134	Berger	2020	United States	10.1080/18626033.2020.1792648
80	135	Dasgupta	2020	India	10.1080/17565529.2019.1682490
86	136	Russo	2020	Spain	10.3390/su12145638
95	137	Marcantonio	2020	United States	10.1016/j.envsci.2020.09.029
101	138	Hawchar	2020	Ireland	10.1016/j.crm.2020.100235
123	139	Tauzer	2019	Ecuador	10.1371/journal.pone.0224171
133	140	Thacker	2018	England and Wales	10.1111/risa.12839
140	141	Tellman	2018	Mexico	10.5751/ES-09712-230101
146	142	Kim	2018	South Korea	10.1177/0265813516683188
5	143	Shah	2022	India	10.1080/24694452.2021.1941746
36	144	López	2021	Ecuador	10.1080/24694452.2020.1804822
117	145	Reyes-Paecke	2019	Chile	10.1016/j.landurbplan.2018.10.006
3	146	Ricalde	2022	Chile	10.1016/j.jenvman.2021.114035
13	147	Dingle	2022	Australia	10.1080/16184742.2022.2092169
25	148	Nijhawan	2022	Ethiopia and Nepal	10.3390/w14081293
48	149	Liu	2021	China	10.3390/w13202939
50	150	Fan	2021	Taiwan	10.6937/TWC.202109/PP_69(3).0001
61	151	Bender	2021	Germany	10.1007/s00767-020-00465-9
71	152	Lawrence	2020	New Zealand	10.1016/j.crm.2020.100234
79	153	Trammer	2020	Not specified	10.1016/j.jenvman.2020.110107
118	154	Bhattachan	2019	United States	10.1007/s11069-019-03706-0
